# Supplementary material for: Quinoline Functionalized Schiff Base Silver (I) Complexes: Interactions with Biomolecules and In Vitro Cytotoxicity, Antioxidant and Antimicrobial Activities
Source: Molecules. 2021 Feb 24;26(5):1205. doi: 10.3390/molecules26051205 (PMC7956476; doi:10.3390/molecules26051205)
Supplement: Supplementary file 1 [file molecules-26-01205-s001.zip]

Archive with 1 entries (1 files):
- molecules-1074810-supplementary.docx
